# Supplementary material for: Simplification of 2D shear wave elastography by enlarged SWE box and multiple regions of interest in one acquisition
Source: PLoS One. 2022 Sep 9;17(9):e0273769. doi: 10.1371/journal.pone.0273769 (PMC9462759; doi:10.1371/journal.pone.0273769)
Supplement: S1 Data — (XLSX) [file pone.0273769.s001.xlsx]

## Sheet: Tabelle1
S T U D I E N D A T E N		D E M O G R A F I E
							m/s
							Ten Acquisition with single ROI										SD										One Acquisition with ten ROIs										SD										mean
#		age (years)	sex ((w)oman / (m)an)	height (m)	weight (kg)	BMI	1	2	3	4	5	6	7	8	9	10	1	2	3	4	5	6	7	8	9	10	1	2	3	4	5	6	7	8	9	10	1	2	3	4	5	6	7	8	9	10
#	disease	age (years)	sex ((w)oman / (m)an)	height (m)	weight (kg)	BMI
1	PBC	54	w	1.62	70	26	1.13	1.32	1.29	1.28	1.3	1.52	1.14	1.73	1.24	1.19	0.29	0.23	0.35	0.16	0.31	0.4	0.19	0.28	0.2	0.23	1.22	1.3	1.13	1.29	1.23	1.4	1.49	1.18	1.29	1.32	0.16	0.32	0.2	0.28	0.17	0.34	0.33	0.19	0.18	0.18	1.314	1.285
2	PBC	55	w	1.63	63	23	1.71	1.46	1.64	1.59	1.46	1.46	1.24	1.66	1.19	1.36	0.29	0.27	0.18	0.21	0.13	0.22	0.29	0.2	0.24	0.16	2.63	1.84	1.66	1.74	2.15	1.32	2.01	2.25	1.11	1.36	1.03	0.43	0.38	0.34	0.38	0.38	0.42	0.8	0.47	0.31	1.477	1.807
3	PBC	63	w	1.62	65	24	1.14	1.21	1.38	1.22	1.37	1.14	1.21	1.18	1.15	1.2	0.25	0.16	0.3	0.35	0.34	0.15	0.16	0.17	0.13	0.19	1.16	1.44	1.09	1.15	1.25	1.41	1.44	1.14	1.28	1.39	0.2	0.31	0.28	0.36	0.3	0.43	0.24	0.26	0.2	0.37	1.22	1.275
4	PBC	65	w	1.59	68	26	1.22	1.12	1.19	1.53	1.17	1.1	1.07	1.02	1.07	1.22	0.18	0.24	0.28	0.43	0.29	0.21	0.13	0.13	0.26	0.26	1.17	1.29	1.03	1.36	1.17	1.2	1.09	1.02	1.49	1.3	0.29	0.26	0.17	0.61	0.33	0.26	0.25	0.18	0.31	0.19	1.171	1.212
5	PBC	53	w	1.6	82	32	1.46	1.22	1.18	1.15	1.23	1.12	1.22	1.16	1.1	1.21	0.24	0.27	0.13	0.14	0.14	0.2	0.15	0.3	0.12	0.43	1.16	1.13	1.25	1.01	1.26	1.29	1.2	1.04	1.11	1.12	0.13	0.16	0.15	0.23	0.17	0.29	0.25	0.14	0.23	0.23	1.205	1.157
6	PBC	57	w	1.74	79	26	1.21	1.19	1.08	1.22	1.18	1.01	1.08	1.24	1.11	1.07	0.26	0.25	0.19	0.29	0.09	0.09	0.12	0.13	0.14	0.19	1.22	1.19	1.02	1.14	1.01	1.04	1.1	1.12	1.16	1.34	0.16	0.15	0.09	0.18	0.11	0.16	0.24	0.13	0.22	0.18	1.139	1.134
7	PSC	58	w	1.62	74	28	0.97	1.05	1.14	1.15	1.12	1	1.3	1.17	1.13	1.12	0.28	0.14	0.3	0.21	0.1	0.21	0.23	0.27	0.32	0.21	1.22	1.31	1.25	1.3	1.1	1.26	1.16	1.09	1.51	1.56	0.23	0.32	0.19	0.31	0.25	0.28	0.24	0.21	0.27	0.34	1.115	1.276
8	PBC	72	w	1.6	74	28	1.37	1.21	1.08	1.12	1.28	1.04	1.35	1.07	1.17	1.26	0.22	0.12	0.25	0.11	0.11	0.13	0.15	0.19	0.11	0.22	1.21	1.19	1.24	1.24	1.24	1.11	1.12	1.33	1.26	1.42	0.11	0.09	0.1	0.07	0.17	0.23	0.13	0.14	0.28	0.3	1.195	1.236
9	PBC	74	w	1.52	46	19	1.22	1.37	1.28	1.42	1.35	1.22	1.06	1.23	1.4	1.43	0.13	0.15	0.15	0.17	0.18	0.23	0.17	0.26	0.2	0.24	1.41	1.26	1.17	1.41	1.34	1.34	1.21	1.39	1.43	0.98	0.18	0.15	0.19	0.25	0.21	0.26	0.18	0.32	0.3	0.19	1.298	1.294
10	PBC	61	m	1.74	75	24	1.43	1.4	1.45	1.29	1.47	1.02	1.19	1.4	1.22	1.3	0.17	0.14	0.09	0.13	0.09	0.16	0.08	0.11	0.13	0.09	1.47	1.53	1.4	1.26	1.11	1.46	1.29	1.17	1.32	1.22	0.09	0.09	0.08	0.08	0.16	0.14	0.1	0.17	0.19	0.19	1.317	1.323
11	PBC	73	m	1.79	80	24	1.19	1.3	1.26	1.41	1.3	1.6	1.69	1.44	1.54	1.6	0.15	0.28	0.35	0.38	0.25	0.47	0.48	0.21	0.24	0.29	1.31	1.39	1.34	1.35	1.21	1.39	1.37	1.34	1.66	1.34	0.24	0.31	0.28	0.29	0.21	0.21	0.24	0.19	0.18	0.43	1.433	1.37
12	PBC	68	w	1.66	60	21	1.09	0.92	1.07	1.14	1.14	1.08	1.16	1.12	1.08	1.05	0.21	0.13	0.12	0.12	0.16	0.19	0.18	0.25	0.23	0.31	1.11	1.2	1.04	1.02	1.29	1.38	1.14	1.17	1.11	1.04	0.1	0.21	0.13	0.18	0.23	0.19	0.15	0.2	0.24	0.2	1.085	1.15
13	PBC	54	w	1.76	75	24	1.26	1.26	1.35	1.46	1.24	1.23	1.25	1.58	1.66	1.43	0.32	0.25	0.23	0.19	0.22	0.18	0.24	0.26	0.21	0.29	1.49	1.2	1.38	1.4	1.35	1.18	1.17	1.46	1.37	1.44	0.14	0.13	0.17	0.23	0.28	0.17	0.17	0.14	0.25	0.18	1.372	1.344
14	PBC	70	w	1.6	82	32	1.37	1.46	1.39	1.17	1.47	1.35	1.66	1.16	1.35	1.37	0.21	0.29	0.32	0.24	0.43	0.33	0.35	0.41	0.42	0.26	1.41	1.31	1.27	1.41	1.43	1.53	1.49	1.72	1.43	1.55	0.31	0.27	0.15	0.24	0.32	0.16	0.21	0.25	0.37	0.24	1.375	1.455
15	PBC	65	w	1.58	70	28	1.17	1.22	1.39	1.15	1.04	1.4	1.31	1.4	1.49	1.12	0.37	0.29	0.55	0.42	0.2	0.35	0.26	0.32	0.16	0.33	1.29	1.23	1.17	1.27	1	1.05	1.5	1.27	1.48	1.62	0.39	0.25	0.24	0.25	0.26	0.23	0.36	0.34	0.41	0.33	1.269	1.288
16	PBC	60	w	1.69	69	24	1.21	1.25	1.44	1.24	1.25	1.05	1.16	1.19	1.07	1.16	0.24	0.21	0.24	0.15	0.13	0.09	0.26	0.3	0.13	0.26	1.29	0.87	1.02	0.81	1.2	1.09	1.25	1.32	1.18	1.12	0.14	0.12	0.32	0.25	0.28	0.18	0.21	0.21	0.23	0.21	1.202	1.115
17	PBC	67	w	1.7	66	22	1.61	1.45	1.59	1.49	1.35	1.13	1.19	1.24	1.27	1.55	0.31	0.35	0.26	0.31	0.26	0.15	0.12	0.16	0.1	0.37	1.22	1.35	1.1	1.11	1.18	1.2	1.18	1.18	1.44	1.33	0.21	0.26	0.23	0.17	0.18	0.18	0.2	0.2	0.31	0.14	1.387	1.229
18	AIH	64	w	1.7	47	16	1.67	1.48	1.46	1.37	1.43	1.25	1.49	1.69	1.29	1.29	0.28	0.38	0.17	0.26	0.23	0.19	0.35	0.32	0.13	0.08	1.58	1.31	1.51	1.72	1.4	1.31	1.33	1.34	1.23	1.65	0.14	0.26	0.27	0.25	0.19	0.21	0.19	0.28	0.2	0.38	1.442	1.438
19	PBC	67	w	1.59	65	25	1.13	1.24	1.17	1.22	1.15	1.11	1.09	1.15	1.13	1.08	0.09	0.16	0.09	0.14	0.11	0.09	0.14	0.12	0.12	0.12	1.4	1.09	1.1	1.07	1.34	1.25	1.36	1.05	1.25	1.49	0.2	0.32	0.28	0.22	0.26	0.25	0.36	0.17	0.46	0.4	1.147	1.24
20	AIH	63	w	1.6	72	28	1.52	1.26	1.65	1.44	1.82	1.49	1.62	1.24	1.23		0.42	0.45	0.17	0.25	0.45	0.37	0.25	0.24	0.27		1.49	1.62	1.41	1.23	1.46	1.47	1.8	1.63	1.46	1.53	0.22	0.4	0.27	0.29	0.22	0.32	0.14	0.4	0.27	0.41	1.47444	1.51
21	AIH	61	w	1.67	69	24	1.26	1.31	1.23	1.38	1.36	1.44	1.31	1.05	1.12	1.28	0.35	0.12	0.36	0.26	0.16	0.37	0.26	0.19	0.23	0.2	1.33	1.44	1.4	1.45	1.4	1.18	1.49	1.45	1.39	1.01	0.25	0.26	0.26	0.25	0.23	0.34	0.15	0.28	0.32	0.33	1.274	1.354
22	PBC	55	w	1.68	73	25	1.35	1.39	1.32	1.13	1.21	1.16	1.33	1.44	1.25	1.32	0.39	0.35	0.17	0.34	0.37	0.35	0.31	0.48	0.29	0.35	1.44	1.22	1.19	1.25	1.4	1.12	1.14	1.12	1.45	1.58	0.33	0.25	0.28	0.28	0.31	0.16	0.29	0.2	0.19	0.25	1.29	1.291
23	PBC	68	w	1.65	79	29	1.51	2.04	1.29	1.46	1.57	1.36	1.51	1.42	1.73	1.44	0.44	0.47	0.41	0.22	0.36	0.4	0.18	0.37	0.43	0.4	1.5	1.26	1.38	1.16	1.26	1.54	1.34	1.35	1.24	1.18	0.22	0.28	0.3	0.22	0.24	0.13	0.16	0.21	0.24	0.2	1.533	1.321
24	PBC	65	w	1.63	52	19	1.36	1.2	1.13	1.32	0.99	1.12	1.12	1.11	1.09	0.99	0.23	0.23	0.16	0.19	0.13	0.14	0.12	0.23	0.06	0.21	1.17	1.17	1.13	1.12	1.19	1.12	1.06	1.02	1.14	1.21	0.2	0.1	0.18	0.17	0.14	0.18	0.22	0.14	0.21	0.16	1.143	1.133
25	AIH	68	w	1.56	49	20	1.5	1.98	1.66	1.44	2.03	2.04	1.42	1.68	1.42	1.36	0.24	0.23	0.24	0.19	0.28	0.19	0.27	0.34	0.27	0.18	1.29	1.31	1.22	1.26	1.28	1.39	2.24	1.14	1.38	1.37	0.24	0.21	0.18	0.22	0.25	0.34	0.18	0.21	0.2	0.27	1.653	1.388
26	PBC	68	w	1.62	52	19	1.41	1.29	1.38	1.41	1.28	1.39	1.26	1.12	1.35	1.36	0.11	0.1	0.11	0.21	0.27	0.17	0.25	0.23	0.15	0.19	1.17	1.42	1.22	1.44	1.28	1.3	1.13	1.14	1.25	1.21	0.14	0.25	0.17	0.16	0.24	0.19	0.18	0.28	0.21	0.12	1.325	1.256
27	PBC	65	w	1.67	56	20	1.43	1.42	1.61	1.41	1.58	1.26	1.54	1.25	1.18	1.5	0.13	0.2	0.27	0.17	0.2	0.21	0.29	0.18	0.15	0.16	1.48	1.39	1.26	1.31	1.35	1.39	1.06	1.34	1.23	1.23	0.17	0.13	0.13	0.2	0.13	0.22	0.21	0.26	0.24	0.23	1.418	1.304
28	WILS	27	w	1.69	70	24	1.24	1.15	1.25	1.17	1.29	1.41	1.25	1.12	1.26	1.27	0.1	0.13	0.27	0.16	0.13	0.14	0.18	0.19	0.12	0.16	1.52	1.41	1.32	1.35	1.46	1.31	1.41	1.51	1.41	1.57	0.18	0.11	0.17	0.18	0.19	0.22	0.24	0.14	0.21	0.24	1.241	1.427
29	PBC	69	w	1.56	68	27	1.84	1.54	1.09	1.66	1.53	1.51	1.43	1.7	1.25	1.77	0.41	0.21	0.17	0.25	0.21	0.26	0.34	0.3	0.26	0.23	1.4	1.39	1.17	1.26	1.16	1.38	1.24	1.16	1.32	1.18	0.22	0.21	0.2	0.2	0.18	0.19	0.26	0.19	0.24	0.21	1.532	1.266
30	PSC	57	w	1.6	83	32	1.29	1.15	1.06	1.12	1.24	1.23	0.99	1.19	1.39	1.15	0.43	0.14	0.18	0.14	0.18	0.17	0.23	0.12	0.21	0.1	1.4	1.15	1.13	1.12	1.14	0.98	1.28	1.16	1.24	1.12	0.15	0.2	0.06	0.12	0.14	0.08	0.2	0.34	0.2	0.29	1.181	1.172
31	PBC	67	w	1.6	52	20	1.54	1.16	1.31	1.35	1.37	1.31	1.15	1.11	1.1	1.21	0.14	0.21	0.25	0.11	0.19	0.24	0.26	0.14	0.15	0.12	1.26	1.13	1.03	1.15	1.25	1.4	1.14	1.13	1.32	1.16	0.17	0.12	0.17	0.24	0.18	0.19	0.19	0.22	0.19	0.22	1.261	1.197
32	AIH	82	w	1.6	59	23	1.08	1.24	1.14	1.18	1.35	1.28	1.05	1.21	1.28	1.23	0.14	0.09	0.2	0.014	0.2	0.18	0.17	0.22	0.19	0.11	1.33	1.26	1.1	1.12	1.29	1.29	1.44	1.26	1.35	1.42	0.23	0.15	0.18	0.17	0.2	0.2	0.26	0.16	0.18	0.25	1.204	1.286
33	PBC	55	w	1.65	63	23	1.25	1.04	1.36	1.41	1.33	1.18	1.42	1.37	1.38	1.25	0.32	0.19	0.18	0.31	0.27	0.14	0.21	0.24	0.24	0.16	1.27	1.22	1.35	1.47	1.27	1.48	1.47	1.69	1.71	1.26	0.2	0.39	0.33	0.39	0.33	0.28	0.36	0.27	0.34	0.46	1.299	1.419
34	PBC	50	w	1.69	81	28	1.11	1.06	0.87	1.19	1.17	1.24	1.1	1.03	1.24	0.96	0.14	0.14	0.06	0.19	0.16	0.24	0.13	0.13	0.12	0.21	1.31	0.95	1.18	1.15	0.95	0.99	1.2	1.12	1.18	1.12	0.11	0.18	0.17	0.15	0.09	0.09	0.15	0.15	0.18	0.12	1.097	1.115
35	PBC	79	w	1.56	45	18	1.24	1.27	1.24	1.15	1	1.3	1.37	1.24	1.11	1.14	0.2	0.22	0.22	0.15	0.16	0.14	0.25	0.18	0.14	0.21	1.11	1.14	1.24	1.13	1.29	1.24	1.36	1.21	1.06	1.22	0.28	0.21	0.3	0.13	0.26	0.25	0.26	0.26	0.24	0.39	1.206	1.2
36	HA	52	m	1.85	96	28	1.3	1.54	1.17	1.53	1.42	1.56	1.32	1.31	1.53	1.86	0.4	0.26	0.15	0.18	0.18	0.15	0.17	0.23	0.31	0.23	1.48	1.6	1.56	1.14	1.09	1.41	1.29	1.7	1.75	1.58	0.32	0.24	0.32	0.31	0.35	0.38	0.38	0.42	0.23	0.31	1.454	1.46
37	AIH	81	m	1.73	73	24	1.23	1	1.2	1.21	1.14	1.22	1.08	1.25	1.16	1.34	0.12	0.2	0.16	0.13	0.16	0.16	0.15	0.13	0.13	0.18	1.4	1.45	1.38	1.15	1.21	1.26	1.27	1.21	1.35	1.31	0.23	0.17	0.13	0.18	0.1	0.2	0.13	0.23	0.28	0.21	1.183	1.299
38	FL	66	w	1.6	69	26	1.25	1.44	1.25	1.22	1.18	1.28	1.12	1.16	1.32	1.22	0.12	0.08	0.05	0.12	0.1	0.13	0.07	0.15	0.08	0.07	1.29	1.34	1.4	1.26	1.26	1.3	1.25	1.17	1.16	1.06	0.14	0.13	0.14	0.29	0.22	0.13	0.16	0.13	0.09	0.16	1.244	1.249
39	HA	65	m	1.76	79	25	1.02	1.25	1.22	1.09	1.27	1.25	1.2	1.23	1.26	1.19	0.12	0.1	0.1	0.12	0.05	0.1	0.07	0.09	0.07	0.14	1.25	1.34	1.2	1.11	1.13	1.2	1.13	1.15	1.09	1.13	0.16	0.23	0.19	0.09	0.2	0.17	0.11	0.22	0.15	0.21	1.198	1.173
40	HA	86	m	1.76	89	28	1.19	1.18	1.24	1.14	1.15	1.02	1.14	1.24	1.13	1.17	0.11	0.09	0.09	0.15	0.07	0.12	0.14	0.13	0.09	0.08	1.31	1.34	1.31	1.2	1.06	1.09	1.24	1.22	1.23	1.14	0.17	0.16	0.16	0.14	0.17	0.09	0.21	0.12	0.18	0.18	1.16	1.214
41	HA	53	w	1.64	56	20	1.26	1.42	1.1	1.27	1.33	1.24	1.09	1.11	1.29	1.24	0.07	0.1	0.08	0.07	0.06	0.11	0.05	0.14	0.09	0.09	1.17	1.24	1.02	1.15	1.07	1.33	1.23	1.39	1.27	1.27	0.09	0.12	0.11	0.09	0.11	0.28	0.22	0.21	0.27	0.41	1.235	1.214
42	PBC	64	w	1.6	57	22	0.95	1.07	1.27	1.18	0.98	1.17	0.99	1.09	1.14	1	0.09	0.09	0.22	0.14	0.11	0.13	0.22	0.12	0.21	0.09	1.13	1.06	1.24	1.11	1.13	1.13	1.18	1.22	1.19	1.33	0.15	0.18	0.21	0.19	0.21	0.22	0.13	0.19	0.15	0.18	1.084	1.172
43	PSC	37	w	1.6	61	23	1.09	1.09	1.04	1.14	1.16	1.29	1.08	1.09	1.03	1.22	0.14	0.16	0.16	0.17	0.1	0.14	0.15	0.1	0.08	0.13	1.27	1.16	1.19	1.21	1.03	1.11	1.23	1.04	1.23	1.02	0.25	0.2	0.36	0.3	0.22	0.15	0.26	0.2	0.2	0.17	1.123	1.149
44	FL	60	w	1.7	73	25	1.14	1.25	1.04	1.17	1.18	1.17	1.27	1.38	1.09	1.31	0.15	0.14	0.13	0.09	0.12	0.09	0.11	0.24	0.17	0.13	1.24	1.26	1.31	1.12	1.19	1.35	1.21	1.18	1.29	1.48	0.26	0.18	0.27	0.18	0.23	0.18	0.23	0.22	0.26	0.27	1.2	1.263
45	PSC	52	w	1.7	57	19	1.08	1.14	0.95	1.14	1.14	1.19	1.2	1.08	1.14	1.16	0.09	0.05	0.07	0.13	0.12	0.11	0.08	0.05	0.13	0.09	1.24	1.3	1.25	1.07	1.11	1.03	1.21	1.24	1.28	1.17	0.19	0.17	0.26	0.15	0.16	0.12	0.21	0.12	0.13	0.16	1.122	1.19
46	PSC	68	m	1.73	82	27	1.32	1.35	1.43	1.11	1.55	1.36	1.19	1.29	1.41	1.29	0.17	0.26	0.18	0.1	0.16	0.1	0.18	0.18	0.18	0.12	1.2	1.18	1.2	1.26	1.16	1.11	1.08	1.31	1.01	1.21	0.19	0.18	0.2	0.32	0.26	0.27	0.19	0.19	0.17	0.31	1.33	1.172
47	PSC	68	w	1.6	75	29	0.94	1.01	1.36	1.27	1.38	1.09	1.26	1.33	1.21	1.42	0.07	0.11	0.13	0.28	0.23	0.15	0.14	0.18	0.23	0.17	1.32	1.27	1.21	1.37	1.22	1.02	1.06	1.26	1.22	1.22	0.24	0.17	0.27	0.27	0.23	0.19	0.23	0.23	0.15	0.36	1.227	1.217
48	PBC	52	w	1.63	73	27	1.16	1.3	1.29	1.03	1.15	1.09	1.01	1.17	1.22	1.25	0.2	0.17	0.12	0.2	0.14	0.12	0.18	0.3	0.37	0.18	1.28	1.16	1.36	1.08	1.14	1.14	1.32	1.33	1.39	1.14	0.16	0.15	0.26	0.27	0.21	0.12	0.33	0.2	0.26	0.21	1.167	1.234
49	AIH	63	w	1.53	89	38	1.69	1.81	1.42	1.36	1.8	1.75	1.66	1.67	1.8	1.77	0.14	0.18	0.16	0.13	0.2	0.16	0.17	0.26	0.2	0.23	1.46	1.53	1.47	1.62	1.36	1.36	1.58	1.53	1.65	1.4	0.32	0.16	0.27	0.24	0.25	0.18	0.31	0.12	0.19	0.29	1.673	1.496
50	AIH	58	w	1.7	73	25	1.03	1.1	1.08	1.2	1.17	1.08	1.24	1.25	1.16	1.23	0.13	0.1	0.08	0.17	0.15	0.11	0.11	0.1	0.11	0.09	1.22	1.27	1.27	1.28	1.33	1.02	1.12	1.31	1.32	1.09	0.12	0.14	0.18	0.15	0.25	0.11	0.16	0.16	0.27	0.28	1.154	1.223
51	PSC	78	w	1.65	82	30	1.39	1.28	1.18	1.35	1.1	1.19	1.5	1.58	1.57	1.26	0.25	0.32	0.18	0.24	0.18	0.22	0.15	0.2	0.19	0.21	1.31	1.49	1.35	1.5	1.3	1.54	1.46	1.59	1.35	1.41	0.16	0.14	0.29	0.15	0.21	0.33	0.11	0.26	0.3	0.21	1.34	1.43
52	AIH	59	w	1.68	75	26	1.09	1.32	1.22	1.16	1.51	1.35	1.41	1.23	1.27	1.41	0.11	0.17	0.16	0.15	0.25	0.24	0.13	0.11	0.12	0.15	1.43	1.39	1.25	1.2	1.24	1.25	1.27	1.2	1.47	1.32	0.18	0.18	0.13	0.24	0.15	0.43	0.19	0.24	0.2	0.3	1.297	1.302
53	WILS	49	m	1.84	82	24	1.28	1.4	1.49	1.38	1.49	1.37	1.34	1.39	1.6	1.27	0.14	0.2	0.09	0.1	0.2	0.16	0.14	0.21	0.27	0.16		1.33142	1.23282	1.21987	1.24563	1.13861	1.38907	1.34317	1.33142	1.13861		0.82	0.68	0.68	0.79	0.82	0.8	0.84	0.8	0.73	1.401	1.2634
54	AIP/AIC	65	w	1.74	72	23	1.42	1.27	1.29	1.23	1.14	1.51	1.47	1.29	1.28	1.14	0.13	0.12	0.15	0.16	0.08	0.22	0.26	0.11	0.11	0.13	1.32	1.41	1.25	1.49	1.46	1.53	1.4	1.36	1.36	1.52	0.17	0.26	0.25	0.3	0.29	0.29	0.21	0.55	0.31	0.23	1.304	1.41
55	PSC	36	m	1.87	82	23	1.2	1.29	1.1	1.21	1.14	1.16	1.22	1.23	1.25	1.16	0.14	0.17	0.16	0.15	0.14	0.12	0.22	0.16	0.14	0.12	1.26	1.33	1.19	1.3	1.34	1.18	1.3	1.28	1.28	1.37	0.17	0.17	0.18	0.17	0.31	0.18	0.15	0.2	0.2	0.21	1.196	1.283
56	PBC	62	w	1.65	65	23	2.26	1.81	1.94	1.28	1.3	1.5	1.5	1.34	1.39	1.52	0.24	0.37	0.25	0.18	0.21	0.15	0.23	0.18	0.17	0.22	1.3	1.28	1.3	1.4	1.49	1.33	1.38	1.42	1.32	1.38	0.21	0.37	0.32	0.25	0.37	0.28	0.29	0.26	0.39	0.35	1.584	1.36
57	AIP/AIC	22	m	1.85	73	21	1.04	1.18	1.22	1.33	1.25	1.18	1.2	1.32	1.16	1.27	0.12	0.16	0.09	0.11	0.08	0.08	0.08	0.09	0.09	0.06	1.35	1.46	1.45	1.21	1.35	1.33	1.16	1.33	1.33	1.19	0.14	0.23	0.23	0.09	0.11	0.19	0.2	0.22	0.27	0.18	1.215	1.316
58	FL	57	w	1.65	109	40	1.42	1.71	1.57	1.74	2.04	1.81	1.89	1.91	1.78	1.62	0.21	0.19	0.2	0.26	0.21	0.26	0.3	0.39	0.4	0.21	1.61	1.67	1.87	1.71	1.73	1.7	1.55	1.76	1.77	2	0.33	0.38	0.39	0.24	0.52	0.36	0.25	0.37	0.42	0.42	1.749	1.737
59	PSC	22	m	2.05	106	25	1.17	1.46	1.4	1.35	1.12	1.2	1.43	1.16	1.55	1.37	0.1	0.18	0.16	0.13	0.07	0.09	0.09	0.11	0.28	0.13	1.18	1.41	1.19	1.09	1.2	1.25	1.19	1.16	1.44	1.27	0.17	0.21	0.14	0.1	0.25	0.26	0.16	0.15	0.26	0.23	1.321	1.238
60	WILS	49	w	1.68	58	20	1.29	1.07	1.3	1.08	1.25	1.27	1.22	1.34	1.26	1.18	0.18	0.12	0.19	0.2	0.12	0.12	0.17	0.14	0.18	0.22	1.39	1.22	1.47	1.22	1.33	1.28	1.29	1.27	1.24	1.37	0.11	0.11	0.14	0.13	0.14	0.2	0.3	0.24	0.22	0.33	1.226	1.308
61	PSC	73	w	1.64	65	24	1.2	1.14	1.26	1.3	1.07	1.23	1.39	1.19	1.27	1.38	0.19	0.19	0.15	0.15	0.16	0.14	0.28	0.25	0.18	0.22	1.35	1.29	1.08	1.22	1.33	1.19	1.19	1.44	1.36	1.28	0.26	0.24	0.2	0.25	0.29	0.36	0.24	0.29	0.18	0.32	1.243	1.273
62	PBC	66	w	1.71	105	35	1.42	1.52	1.93	1.61	1.65	1.46	1.42	1.57	1.42	1.65	0.15	0.15	0.29	0.15	0.33	0.2	0.27	0.19	0.21	0.14	1.59	1.38	1.25	1.46	1.29	1.45	1.33	1.44	1.5	1.53	0.2	0.25	0.35	0.3	0.43	0.33	0.27	0.39	0.41	0.29	1.565	1.422
63	PBC	76	w	1.58	98	39	1.28	1.9	2.05	1.6	1.83	1.5	1.47	1.27	1.5	1.75	0.35	0.26	0.32	0.35	0.25	0.27	0.3	0.36	0.41	0.29	1.65	1.52	1.38	1.7	1.54	1.43	1.4	1.51	1.58	1.51	0.32	0.32	0.34	0.38	0.26	0.34	0.2	0.27	0.34	0.38	1.615	1.522
64	HA	72	w	1.65	74	27	1.24	0.96	1.03	1.02	1.05	1.15	1.01	1.01	1.2	1.16	0.11	0.12	0.08	0.12	0.07	0.14	0.07	0.18	0.08	0.13	0.99	1.04	1.19	1.24	1.21	1.21	1.13	1.1	1.27	1.08	0.08	0.1	0.08	0.18	0.15	0.19	0.06	0.16	0.16	0.26	1.083	1.146
65	PBC	49	w	1.6	71	27	1.12	1.32	1.34	1.4	1.25	1.33	1.34	1.3	1.41	1.15	0.14	0.13	0.14	0.15	0.22	0.15	0.12	0.09	0.16	0.07	1.41	1.52	1.16	1.38	1.5	1.34	1.43	1.42	1.42	1.47	0.22	0.2	0.21	0.09	0.22	0.19	0.2	0.21	0.22	0.19	1.296	1.405
66	PSC	64	w	1.67	90	32	1.72	1.55	1.23	1.46	1.42	1.3	1.84	1.47	1.46	1.47	0.27	0.3	0.15	0.26	0.2	0.22	0.27	0.12	0.28	0.29	1.56	1.5	1.13	1.34	1.6	1.45	1.36	1.78	1.52	1.48	0.27	0.26	0.11	0.18	0.35	0.36	0.29	0.33	0.2	0.35	1.492	1.472
67	*HA	77	m	1.72	112	37
68	*PBC	65	w	1.68	105	37
69	*PBC	42	w	1.7	93	32
																																														mean	1.29963	1.3012
																																														standard deviation	0.156018	0.132832
69										n	%																																			min	1.083	1.115
	AIP/AIC	Autoimmune pancreatitis / cholangitis								2	3.0303																																			median	1.265	1.2795
	WILS	Wilsons disease								3	4.54545																																			max	1.749	1.807
	FL	Fat liver / NASH								3	4.54545
	HA	haemochromatosis								5	7.57576
	PBC	PBC								33	50
	PSC	PSC								11	16.6667
	AIH	AIH								9	13.6364
										66	95.6522
[truncated: 44 more columns]
